# Supplementary material for: Spatial scan statistics for matched case-control data
Source: PLoS One. 2019 Aug 16;14(8):e0221225. doi: 10.1371/journal.pone.0221225 (PMC6697355; doi:10.1371/journal.pone.0221225)
Supplement: S1 File — (ZIP) [file pone.0221225.s001.zip]

Archive with 5 entries (5 files):
- csctl_male_lung.csv
- Data and code.docx
- Male_lungcancer.R
- s_centroid.csv
- scanningw.csv
