# Supplementary material for: Spatial scan statistics for matched case-control data
Source: PLoS One. 2019 Aug 16;14(8):e0221225. doi: 10.1371/journal.pone.0221225 (PMC6697355; doi:10.1371/journal.pone.0221225)
Supplement: S1 File — (ZIP) [file pone.0221225.s001.zip › csctl_male_lung.csv]

id	locid	csctl	count
1	4	1	1
2	16	1	1
3	7	1	1
4	5	1	1
5	16	1	1
6	20	1	1
7	3	1	1
8	3	1	1
9	12	1	1
10	5	1	1
11	13	1	1
12	1	1	1
13	7	1	1
14	5	1	1
15	8	1	1
16	7	1	1
17	10	1	1
18	11	1	1
19	8	1	1
20	7	1	1
21	12	1	1
22	12	1	1
23	12	1	1
24	16	1	1
25	17	1	1
26	16	1	1
27	15	1	1
28	15	1	1
29	14	1	1
30	14	1	1
31	19	1	1
32	17	1	1
33	19	1	1
34	13	1	1
35	20	1	1
36	2	1	1
37	22	1	1
38	22	1	1
39	5	1	1
40	25	1	1
41	24	1	1
42	2	1	1
43	24	1	1
44	23	1	1
45	8	1	1
46	22	1	1
47	17	1	1
48	7	1	1
49	13	1	1
50	7	1	1
51	25	1	1
52	7	1	1
53	23	1	1
54	12	1	1
55	10	1	1
56	16	1	1
57	21	1	1
58	16	1	1
59	4	1	1
60	23	1	1
61	4	1	1
62	12	1	1
63	19	1	1
64	18	1	1
65	2	1	1
66	21	1	1
67	4	1	1
68	18	1	1
69	24	1	1
70	19	1	1
71	5	1	1
72	1	1	1
73	22	1	1
74	11	1	1
75	16	1	1
76	19	1	1
77	25	1	1
78	19	1	1
79	25	1	1
80	17	1	1
81	19	1	1
82	24	1	1
83	12	1	1
84	22	1	1
85	25	1	1
86	9	1	1
87	10	1	1
88	4	1	1
89	13	1	1
90	11	1	1
91	14	1	1
92	17	1	1
93	11	1	1
94	13	1	1
95	7	1	1
96	11	1	1
97	1	1	1
98	23	1	1
99	5	1	1
100	19	1	1
101	25	1	1
102	17	1	1
103	21	1	1
104	22	1	1
105	5	1	1
106	8	1	1
107	8	1	1
108	20	1	1
109	6	1	1
110	22	1	1
111	9	1	1
112	1	1	1
113	25	1	1
114	10	1	1
115	7	1	1
116	7	1	1
117	22	1	1
118	15	1	1
119	23	1	1
120	6	1	1
121	16	1	1
122	5	1	1
123	13	1	1
124	18	1	1
125	19	1	1
126	15	1	1
127	9	1	1
128	24	1	1
129	21	1	1
130	16	1	1
131	9	1	1
132	7	1	1
133	8	1	1
134	20	1	1
135	9	1	1
136	12	1	1
137	25	1	1
138	3	1	1
139	18	1	1
140	10	1	1
141	9	1	1
142	12	1	1
143	24	1	1
144	11	1	1
145	14	1	1
146	15	1	1
147	12	1	1
148	22	1	1
149	4	1	1
150	19	1	1
151	9	1	1
152	18	1	1
153	11	1	1
154	15	1	1
155	3	1	1
156	24	1	1
157	8	1	1
158	12	1	1
159	9	1	1
160	1	1	1
161	18	1	1
162	11	1	1
163	5	1	1
164	14	1	1
165	7	1	1
166	21	1	1
167	12	1	1
168	12	1	1
169	13	1	1
170	14	1	1
171	16	1	1
172	15	1	1
173	16	1	1
1	14	0	1
2	24	0	1
3	9	0	1
4	10	0	1
5	19	0	1
6	11	0	1
7	19	0	1
8	11	0	1
9	14	0	1
10	16	0	1
11	16	0	1
12	17	0	1
13	23	0	1
14	9	0	1
15	24	0	1
16	16	0	1
17	16	0	1
18	15	0	1
19	14	0	1
20	5	0	1
21	16	0	1
22	15	0	1
23	12	0	1
24	11	0	1
25	23	0	1
26	23	0	1
27	24	0	1
28	16	0	1
29	6	0	1
30	22	0	1
31	23	0	1
32	22	0	1
33	18	0	1
34	24	0	1
35	2	0	1
36	3	0	1
37	13	0	1
38	11	0	1
39	10	0	1
40	11	0	1
41	4	0	1
42	17	0	1
43	8	0	1
44	17	0	1
45	11	0	1
46	16	0	1
47	16	0	1
48	5	0	1
49	17	0	1
50	19	0	1
51	11	0	1
52	7	0	1
53	5	0	1
54	11	0	1
55	16	0	1
56	8	0	1
57	18	0	1
58	6	0	1
59	11	0	1
60	8	0	1
61	18	0	1
62	23	0	1
63	9	0	1
64	16	0	1
65	7	0	1
66	11	0	1
67	12	0	1
68	14	0	1
69	25	0	1
70	19	0	1
71	11	0	1
72	24	0	1
73	3	0	1
74	22	0	1
75	10	0	1
76	7	0	1
77	17	0	1
78	14	0	1
79	11	0	1
80	17	0	1
81	11	0	1
82	6	0	1
83	11	0	1
84	9	0	1
85	7	0	1
86	11	0	1
87	11	0	1
88	24	0	1
89	21	0	1
90	17	0	1
91	12	0	1
92	7	0	1
93	16	0	1
94	23	0	1
95	2	0	1
96	2	0	1
97	24	0	1
98	16	0	1
99	9	0	1
100	5	0	1
101	25	0	1
102	13	0	1
103	17	0	1
104	6	0	1
105	2	0	1
106	9	0	1
107	19	0	1
108	13	0	1
109	14	0	1
110	14	0	1
111	11	0	1
112	24	0	1
113	4	0	1
114	22	0	1
115	20	0	1
116	24	0	1
117	16	0	1
118	16	0	1
119	7	0	1
120	9	0	1
121	22	0	1
122	21	0	1
123	12	0	1
124	12	0	1
125	8	0	1
126	7	0	1
127	16	0	1
128	24	0	1
129	6	0	1
130	4	0	1
131	25	0	1
132	18	0	1
133	23	0	1
134	16	0	1
135	16	0	1
136	12	0	1
137	6	0	1
138	12	0	1
139	16	0	1
140	12	0	1
141	19	0	1
142	11	0	1
143	21	0	1
144	16	0	1
145	16	0	1
146	21	0	1
147	10	0	1
148	7	0	1
149	5	0	1
150	21	0	1
151	18	0	1
152	5	0	1
153	6	0	1
154	16	0	1
155	14	0	1
156	9	0	1
157	11	0	1
158	11	0	1
159	16	0	1
160	6	0	1
161	6	0	1
162	17	0	1
163	18	0	1
164	23	0	1
165	1	0	1
166	23	0	1
167	16	0	1
168	17	0	1
169	9	0	1
170	10	0	1
171	19	0	1
172	16	0	1
173	14	0	1
