# Supplementary material for: Spatial scan statistics for matched case-control data
Source: PLoS One. 2019 Aug 16;14(8):e0221225. doi: 10.1371/journal.pone.0221225 (PMC6697355; doi:10.1371/journal.pone.0221225)
Supplement: S1 File — (ZIP) [file pone.0221225.s001.zip › Male_lungcancer.R]

library(foreign)
library(rsatscan)
library(rgdal)
library(survival)
library(plyr)

#setwd()

geo <-read.csv("s_centroid.csv")
sw<-read.csv("scanningw.csv")
data1<-read.csv("csctl_male_lung.csv")

n_pair<-nrow(data1)/2
#id<-1:n_pair
n_pair2<-n_pair*2

n_perm<-999
found.max<-matrix(1,nrow=5)
permuted_stat<-matrix(1,nrow=n_perm,ncol=2) 


data3<-merge(data1,sw,by="locid",all=TRUE)
mc.wald<-t(sapply(5:329, function(x,y){
  tmp<-subset(y,y[,x]==1)
  tab1<-xtabs(~id+csctl,data=tmp)
  if(sum(tab1)==nrow(tab1)){
    c11<-0
    c12<-sum(tab1)
    c21<-0
    c22<-n_pair-c12
  } else{
    c11<-sum(tab1[,1]*tab1[,2])
    c12<-sum(tab1[,1]*(1-tab1[,2]))
    c21<-sum((1-tab1[,1])*tab1[,2])
    c22<-n_pair-(c11+c12+c21)}
  if(c11==0|c12==0|c21==0){
    c11<-c11+.5
    c12<-c12+.5
    c21<-c21+.5
    c22<-c22+.5
  }
  mc.z<-(c21-c12)/sqrt(c21+c12)
  mc.ch<-mc.z*mc.z
  beta<-log(c21/c12)
  se.beta<-sqrt(1/c21+1/c12)
  wald<-beta/se.beta
  wald2<-wald*wald
  return(c(mc.z, mc.ch, beta, wald, wald2))}, 
  y=data3))

found.max<-c(max(mc.wald[,1]), which.max(mc.wald[,1]), 
             max(mc.wald[,4]), which.max(mc.wald[,4]))

data3_loc<-data3[,c(1,5:329)]
data3_cnt<-data3[,2:4]

set.seed(94327)
for(perm in 1:n_perm){
  data3_loc.perm<-data3_loc[sample(nrow(data3_loc)),]
  data3_perm1<-cbind(data3_cnt,data3_loc.perm)
  mc.wald.p<-t(sapply(5:329, function(x,y){
    tmp<-subset(y,y[,x]==1)
    tab2<-xtabs(~id+csctl,data=tmp)
    if(sum(tab2)==nrow(tab2)){
      c11<-0
      c12<-sum(tab2)
      c21<-0
      c22<-n_pair-c12
    } else{
      c11<-sum(tab2[,1]*tab2[,2])
      c12<-sum(tab2[,1]*(1-tab2[,2]))
      c21<-sum((1-tab2[,1])*tab2[,2])
      c22<-n_pair-(c11+c12+c21)} #print(c(c11,c12,c21,c22))
    if(c11==0|c12==0|c21==0){
      c11<-c11+.5
      c12<-c12+.5
      c21<-c21+.5
      c22<-c22+.5
    }
    mc.z<-(c21-c12)/sqrt(c21+c12)
    beta<-log(c21/c12)
    se.beta<-sqrt(1/c21+1/c12)
    wald<-beta/se.beta
    return(c(mc.z, wald))}, 
    y=data3_perm1))
  permuted_stat[perm,1:2]<-c(max(mc.wald.p[,1]),max(mc.wald.p[,2]))
  
  print(perm)
}


mc_perm<-cbind(found.max[1],t(permuted_stat[,1]))
wald_perm<-cbind(found.max[3],t(permuted_stat[,2]))
mc_pval<-rank(-mc_perm)[1]/(n_perm+1)
wald_pval<-rank(-wald_perm)[1]/(n_perm+1)

found.max
mc_pval
wald_pval
