# Supplementary material for: Spatial scan statistics for matched case-control data
Source: PLoS One. 2019 Aug 16;14(8):e0221225. doi: 10.1371/journal.pone.0221225 (PMC6697355; doi:10.1371/journal.pone.0221225)
Supplement: S1 File — (ZIP) [file pone.0221225.s001.zip › s_centroid.csv]

locid	x	y
1	953855.2517	1955140.917
2	955471.0181	1951311.779
3	954071.6619	1948256.875
4	959479.745	1950314.962
5	963484.0974	1949772.383
6	960727.0709	1953709.596
7	964072.3145	1955475.765
8	957458.8053	1956379.277
9	956868.3558	1960561.237
10	958760.9811	1963396.702
11	962534.1783	1961483.909
12	949595.0686	1957977.517
13	950465.1094	1953270.041
14	947875.9346	1951152.463
15	943121.3627	1947473.575
16	940343.142	1951519.491
17	943145.3201	1944118.281
18	947051.2257	1940309.937
19	947863.1925	1946926.712
20	951582.9257	1944628.932
21	951011.3491	1941033.328
22	958546.3957	1941717.612
23	961344.0617	1944310.983
24	965999.9062	1945158.51
25	968809.6064	1950262.176
